# Supplementary material for: Circular RNA cVIM promotes hepatic stellate cell activation in liver fibrosis via miR-122-5p/miR-9-5p-mediated TGF-β signaling cascade
Source: Commun Biol. 2024 Jan 19;7:113. doi: 10.1038/s42003-024-05797-3 (PMC10798957; doi:10.1038/s42003-024-05797-3)
Supplement: Supplementary file 3 — Supplementary Data 1 [file 42003_2024_5797_MOESM3_ESM.xlsx]

## Sheet: Fig.1
Fig. 1d
	Cont	CCl4
cVIM	1.113	9.162
	1.056	10.052
	0.853	8.5
	0.772	7.424
	0.932	8.379
	0.837	9.55
Fig. 1e
	Cont	BDL
cVIM	0.842	6.843
	1.021	7.116
	0.95	6.676
	0.732	5.284
	0.846	8.459
	0.974	5.855
Fig. 1f
	Day 0	Day3	Day 6
cVIM	0.93	8.113	16.675
	1.094	7.563	20.824
	0.639	8.393	21.213
	0.723	6.024	19.339
	0.727	7.86	17.465
	0.869	7.245	19.974

## Sheet: Fig.2
Fig. 2b
	random hexamer	oligo (dT)18 primers		random hexamer	oligo (dT)18 primers
cVIM	0.947	0.093	mVIM	0.964	1.125
	1.052	0.075		1.003	0.983
	0.912	0.091		0.977	0.927
Fig. 2c
	Cont	Rnase R		Cont	Rnase R
cVIM	1.114	0.952	mVIM	0.947	0.125
	0.972	0.927		1.003	0.234
	0.968	0.975		1.182	0.118
Fig. 2d
	mVIM	cVIM		mVIM	cVIM		mVIM	cVIM
0h	102.324	93.824	12h	33.355	94.285	24h	18.735	75.502
	94.134	105.253		40.853	87.883		23.942	84.211
	98.932	97.844		37.629	98.643		27.249	87.693
Fig. 2e
	Cytoplasm			Nucleus
cVIM	0.823	0.761	0.863	0.232	0.2	0.193
GAPDH	0.835	0.922	0.813	0.128	0.161	0.096
U6	0.153	0.171	0.114	0.84	0.846	0.801

## Sheet: Fig.3
Fig. 3a
	Negative contrl			si-cVIM #1			si-cVIM #2
Day 0	0.983	0.913	1.125	1.033	0.926	0.985	0.933	0.992	1.007
Day 1	1.772	1.926	1.621	1.357	1.654	1.528	1.764	1.834	1.66
Day 2	3.174	3.529	2.846	2.004	2.452	1.947	2.742	2.438	2.149
Day 3	4.185	4.451	3.896	2.375	2.636	2.644	2.853	3.272	2.738
Fig. 3b
	Cont	NC	si-cVIM #1	si-cVIM #2		Cont	NC	si-cVIM #1	si-cVIM #2
α-SMA	0.976	0.995	0.413	0.522	Col1A1	1.026	0.954	0.269	0.342
	1.033	1.052	0.388	0.473		0.964	1.047	0.286	0.298
	0.929	0.931	0.404	0.571		0.947	0.998	0.255	0.313
Fig. 3e
	Cont	CCl4	CCl4+Ad-shCtrl	CCl4+Ad-shcVIM			Cont	CCl4	CCl4+Ad-shCtrl	CCl4+Ad-shcVIM
Masson	0.154	5.035	5.647	2.737		α-SMA	0.081	0.276	0.257	0.051
	0.282	5.692	4.519	2.294			0.135	0.289	0.304	0.144
	0.116	4.846	3.545	2.439			0.064	0.317	0.292	0.062
	0.195	6.721	5.269	0.622			0.171	0.25	0.357	0.152
	0.424	4.252	5.478	1.528			0.06	0.294	0.296	0.094
	0.052	5.668	6.495	3.446			0.122	0.356	0.391	0.056
Fig. 3f
	Cont	CCl4	CCl4+Ad-shCtrl	CCl4+Ad-shcVIM
ALT	42.294	145.492	172.813	167.428
	44.762	164.848	144.616	158.863
	38.349	157.194	153.142	148.322
	55.18	149.493	161.423	179.49
	46.73	125.228	148.636	145.232
	20.06	163.21	145.502	153.621
Fig. 3g
	Cont	CCl4	CCl4+Ad-shCtrl	CCl4+Ad-shcVIM
Type I Collagen	1.22998	2.39336	2.19669	1.45918
	0.865432	2.17725	2.13581	1.32875
	0.704584	1.65138	1.66518	1.00498

## Sheet: Fig.4
Fig. 4a
	Input	Ago2	IgG		Input	Ago2	IgG
cVIM	1.062	0.621	0.052	cANRIL	1.053	0.038	0.031
	1.185	0.582	0.044		1.072	0.024	0.024
	0.936	0.671	0.041		0.983	0.046	0.039
Fig. 4b
	cVIM	mmu-miR-30a-5p	mmu-miR-125a-3p	mmu-miR-9-5p	mmu-miR-149-3p	mmu-miR-187-3p	mmu-miR-191-3p	mmu-miR-200b-5p	mmu-miR-143-5p	mmu-miR-23a-5p	mmu-miR-26b-3p	mmu-miR-93-3p	mmu-miR-34a-5p	mmu-miR-326-5p	mmu-miR-328-3p	mmu-miR-330-3p	mmu-miR-122-5p	mmu-miR-337-5p	mmu-miR-341-5p	mmu-miR-345-3p	mmu-miR-346-3p	mmu-miR-107-3p	mmu-miR-17-3p	mmu-miR-25-5p	mmu-miR-212-5p	mmu-miR-320-5p	mmu-miR-26a-2-3p	mmu-miR-29b-2-5p	mmu-miR-125b-1-3p	mmu-miR-217-5p	mmu-miR-378a-5p	mmu-miR-381-3p	mmu-miR-215-3p	mmu-miR-196b-5p
cVIM	47.491	0.925	0.857	16.947	1.037	0.996	0.721	1.105	1.138	1.161	1.147	0.925	1.109	1.135	0.816	0.803	23.503	0.919	1.134	0.985	0.836	0.969	0.819	0.738	0.99	1.148	0.881	1.101	1.03	0.762	1.064	0.801	0.978	0.915
	53.136	1.074	1.169	21.046	0.801	1.024	1.122	0.964	0.805	0.863	1.03	0.957	0.958	0.97	1.068	0.769	18.495	1.161	1.19	0.986	1.17	0.704	0.938	0.676	1	1.091	0.778	0.919	0.971	1.145	0.988	0.924	0.987	0.965
	41.824	0.946	0.982	23.999	0.776	1.196	0.919	1.051	0.92	0.935	0.952	1.152	0.903	0.972	0.827	0.741	27.624	0.881	1.173	0.837	0.955	0.895	0.82	0.857	1.05	0.875	0.869	0.94	0.934	0.919	1.136	1.177	0.835	0.936
Fig. 4c
	miR-NC	miR-9-5p	miR-122-5p
luciferase activity	0.959	0.232	0.381
	1.056	0.294	0.335
	1.13	0.361	0.403
Fig. 4e
	miR-NC	miR-9-5p		miR-NC	miR-9-5p			miR-NC	miR-122-5p		miR-NC	miR-122-5p
cVIM-Wt-1	1.05	0.274	cVIM-Mut-1	0.967	0.95		cVIM-Wt-2	0.973	0.4	cVIM-Mut-2	0.936	0.925
	0.945	0.352		1.058	0.943			1.096	0.41		0.975	0.878
	0.995	0.314		0.895	0.989			1.111	0.39		0.987	1.045
Fig. 4f
	miR-NC	Bio-miR-9-5p		miR-NC	Bio-miR-9-5p			miR-NC	Bio-miR-122-5p		miR-NC	Bio-miR-122-5p
cVIM	1.052	8.545	cANRIL	1.169	1.051		cVIM	1.042	7.648	cANRIL	0.948	1.082
	0.954	9.166		1.109	0.909			1.155	8.359		0.909	1.107
	0.919	8.696		0.917	0.983			0.88	7.352		0.946	0.949

## Sheet: Fig.5
Fig. 5a
	Ad-Ctrl	Ad-cVIM		Ad-Ctrl	Ad-cVIM			Ad-shCtrl	Ad-shcVIM		Ad-shCtrl	Ad-shcVIM
TGFBR1	0.98	4.126	TGFBR2	0.814	4.874		TGFBR1	1.185	0.426	TGFBR2	0.984	0.294
	1.146	4.372		0.981	3.992			1.028	0.392		1.133	0.274
	0.769	3.854		0.916	5.055			0.982	0.335		0.912	0.332
Fig. 5b
	TGFBR1			TGFBR2					TGFBR1			TGFBR2
Ad-Ctrl	0.728692	1.12407	1.14724	0.775598	1.22863	0.99577		Ad-shCtrl	0.883293	1.10797	1.00874	0.852494	0.964883	1.18262
Ad-cVIM	1.25302	1.51593	1.53453	1.5234	1.56419	1.33607		Ad-shcVIM	0.583365	0.763806	0.547286	0.254663	0.429948	0.347273
Fig. 5c
	Ad-Ctrl	Ad-cVIM	Ad-cVIM+miR-122-5p	Ad-cVIM+miR-9-5p
p-Smad2	0.883284	2.14374	1.53945	1.60907
	1.04771	1.94298	1.61518	1.6458
	1.06901	2.09007	1.56718	1.29855
Fig. 5d
	Ad-Ctrl	Ad-cVIM	Ad-cVIM+miR-122-5p	Ad-cVIM+miR-9-5p			Ad-shCtrl	Ad-shcVIM	Ad-shcVIM+miR-122-5p Inh	Ad-shcVIM+miR-9-5p Inh
CCK-8	1.079	2.896	1.303	1.614		CCK-8	0.979	0.545	0.963	0.782
	0.986	3.293	1.472	1.638			1.131	0.662	0.842	0.874
	1.133	2.678	1.278	1.54			0.869	0.613	0.918	0.895
Fig. 5e
	Ad-Ctrl	Ad-cVIM	Ad-cVIM+miR-122-5p	Ad-cVIM+miR-9-5p			Ad-shCtrl	Ad-shcVIM	Ad-shcVIM+miR-122-5p Inh	Ad-shcVIM+miR-9-5p Inh			Ad-Ctrl	Ad-cVIM	Ad-cVIM+miR-122-5p	Ad-cVIM+miR-9-5p			Ad-shCtrl	Ad-shcVIM	Ad-shcVIM+miR-122-5p Inh	Ad-shcVIM+miR-9-5p Inh
α-SMA	0.906	5.653	2.368	2.842		α-SMA	1.095	0.442	0.784	0.773		Col1A1	1.135	6.179	2.932	3.718		Col1A1	0.923	0.224	0.729	0.738
	0.964	5.468	2.286	3.195			1.018	0.427	0.808	0.849			0.965	6.836	3.482	3.575			1.007	0.279	0.796	0.733
	1.04	6.168	2.58	2.625			0.927	0.368	0.826	0.734			0.933	6.294	2.635	3.126			0.897	0.324	0.701	0.656
Fig. 5f
	p-Smad2			Smad2
Ad-Ctrl	0.843805	1.27056	0.885632	0.941973	1.16373	0.894298
Ad-cVIM	2.4356	2.53711	2.23526	1.91964	1.75608	1.77043
Ad-cVIM+miR-122-5p	1.6542	1.98756	1.56356	1.34666	1.48639	1.54027
Ad-cVIM+miR-9-5p	1.75019	1.56261	1.43086	1.40484	1.31254	1.49962

## Sheet: Fig.6
Fig. 6b
	Negative contrl	Sp1 siRNA-1	Sp1 siRNA-2		Negative contrl	Sp1 siRNA-1	Sp1 siRNA-2
Sp1	0.986	0.166	0.329	cVIM	0.962	0.328	0.524
	0.92	0.209	0.266		0.962	0.364	0.437
	1.061	0.142	0.252		1.078	0.421	0.418
Fig. 6c
	IgG	Sp1		IgG	Sp1		IgG	Sp1
cVIM P1	0.903	15.492	cVIM P2	0.928	13.923	DHFR	1.108	27.383
	0.945	16.634		1.171	12.662		0.94	23.21
	1.152	13.315		0.99	10.417		0.938	28.535
Fig. 6e
	Empty vector	Sp1 vector		Empty vector	Sp1 vector		Empty vector	Sp1 vector
cVIM P1/P2	1.082	2.724	cVIM P1	1.049	2.331	cVIM P2	1.198	1.822
	0.954	2.858		0.975	2.004		0.926	1.971
	0.993	2.344		0.943	2.251		1.004	1.783

## Sheet: Fig.S1
Fig.S1a
	Cont	CCl4		Cont	CCl4		Cont	CCl4
circRNA_39081	0.572	7.383	circRNA_32994	0.932	13.644	circRNA_34779	0.739	5.17
	1.111	5.776		1.537	11.194		1.093	5.735
	1.316	8.291		1.05	14.935		0.952	6.394
	0.679	6.599		0.845	12.477		1.569	7.483
	1.697	7.568		1.157	13.275		1.706	5.713
	1.037	5.744		0.611	12.465		0.845	6.674
Fig.S1b
	Primary hepatocyte	Primary HSC
cVIM	0.95	3.046
	1.17	2.701
	0.88	2.551
	0.984	1.685
	0.923	2.78
	0.717	3.386
Fig.S1c
	0 Week	4 Week	8 Week
cVIM in Primary HSC	0.882	6.724	14.764
	1.049	7.834	12.811
	0.924	5.239	15.972
	0.978	8.493	11.732
	0.802	6.637	12.707
	1.299	6.463	13.549
Fig.S1d
	0 Week	4 Week	8 Week
cVIM in Primary Hepatocytes	1.138	3.513	7.513
	0.887	2.827	7.204
	0.778	2.595	5.942
	0.487	3.735	6.453
	1.544	4.305	7.504
	0.942	2.603	8.307

## Sheet: Fig.S3
Fig.S3a
	Negative contrl	si-cVIM #1	si-cVIM #2
cVIM	0.976	0.059	0.173
	1.142	0.085	0.188
	0.929	0.081	0.165
Fig.S3b
	Ctrl	CCl4	CCl4+Ad-shCtrl	CCl4+Ad-shcVIM
cVIM	0.992	9.391	11.783	3.638
	0.891	10.256	9.875	4.311
	0.899	9.534	9.03	3.984
	0.905	9.492	9.443	4.258
	0.712	10.591	7.947	3.459
	1.092	8.708	8.035	2.883
Fig.S3c
	CCl4	CCl4+Ad-shCtrl	CCl4+Ad-shcVIM
cVIM	1.181	0.879	0.353
	0.792	0.932	0.276
	0.921	1.192	0.385
	0.957	0.895	0.306
	1.072	0.99	0.345
	0.681	1.133	0.564
Fig.S3d
	CCl4	CCl4+Ad-shCtrl	CCl4+Ad-shcVIM
cVIM	0.974	0.856	0.335
	1.143	0.985	0.429
	0.805	1.02	0.381
	0.886	1.136	0.401
	0.957	0.713	0.568
	1.072	1.151	0.207
Fig.S3e
	Cont	CCl4	CCl4+Ad-shCtrl	CCl4+Ad-shcVIM			Cont	NC	si-cVIM#1	si-cVIM#2			Cont	NC	si-cVIM#1	si-cVIM#2
mVIM in vivo	0.995	7.203	6.631	7.529		mVIM in vitro	1.171	0.981	1.191	0.928		Vimentin	1.23741	1.18309	1.14034	1.07521
	1.174	8.15	7.372	6.085			0.934	1.134	0.944	1.024			1.07949	1.0134	1.15281	0.986671
	0.977	6.728	7.646	7.726			0.913	0.941	0.996	0.992			0.683098	1.0928	0.702966	0.917116
	0.747	8.623	7.19	9.201
	1.17	7.548	8.404	7.397
	1.073	6.308	7.598	7.643
Fig.S3f
	Cont	CCl4	CCl4+Ad-shCtrl	CCl4+Ad-shcVIM			Cont	CCl4	CCl4+Ad-shCtrl	CCl4+Ad-shcVIM			Cont	CCl4	CCl4+Ad-shCtrl	CCl4+Ad-shcVIM
Col3A1	0.982	6.328	6.364	4.465		TIMP1	0.925	6.566	5.527	4.361		MMP2	0.767	0.466	0.607	0.822
	0.923	6.431	7.375	2.49			0.839	5.736	4.404	1.328			1.184	0.527	0.514	0.927
	1.06	5.776	7.763	4.741			1.592	3.397	6.606	3.725			0.988	0.356	0.46	0.72
	0.724	6.715	6.429	2.14			0.959	6.419	5.536	1.301			0.917	0.324	0.293	0.986
	1.186	8.586	5.149	3.637			1.265	7.767	8.376	2.58			1.334	0.453	0.749	0.736
	0.916	6.699	6.542	3.572			0.765	5.7	5.61	1.706			0.753	0.776	0.354	0.595
Fig.S3g
	Cont	CCl4	CCl4+Ad-shCtrl	CCl4+Ad-shcVIM			Cont	CCl4	CCl4+Ad-shCtrl	CCl4+Ad-shcVIM
IL-6	0.865	1.878	2.089	1.388		TGF-β1	1.167	3.507	2.8	0.946
	1.112	1.794	1.994	0.736			0.78	2.702	3.407	0.87
	1.187	1.971	1.187	0.931			1.016	2.696	3.627	1.062
	0.945	1.487	1.768	1.067			0.843	2.501	2.223	1.353
	0.755	2.383	2.576	0.727			1.071	3.146	2.742	0.997
	0.944	2.013	1.462	0.977			0.986	3.054	2.917	0.844
Fig.S3h
	Cont	CCl4	CCl4+Ad-shCtrl	CCl4+Ad-shcVIM			Cont	CCl4	CCl4+Ad-shCtrl	CCl4+Ad-shcVIM
IL-6	0.715	1.286	1.687	0.961		TGF-β1	1.08	2.187	1.787	1.039
	0.934	1.343	1.346	1.219			0.947	3.357	2.984	0.749
	1.246	2.392	2.251	1.364			0.803	1.54	1.495	0.99
	0.901	1.781	1.428	1.054			0.956	2.83	3.263	0.792
	1.175	1.695	1.184	1.027			1.144	2.848	2.054	0.993
	1.047	1.259	1.74	1.575			0.706	2.11	2.982	0.97

## Sheet: Fig.S4
Fig.S4b
	miR-NC	miR-9-5p mimics	miR-9-5p inhibitor			miR-NC	miR-122-5p mimics	miR-122-5p inhibitor			Ad-Ctrl	Ad-cVIM		Ad-shCtrl	Ad-shcVIM			Ad-Ctrl	Ad-cVIM		Ad-shCtrl	Ad-shcVIM
cVIM	0.935	1.031	0.822		cVIM	0.99	1.176	0.985		miR-9-5p	0.792	0.955	miR-9-5p	0.929	1.056		miR-122-5p	1.131	0.972	miR-122-5p	1.043	0.983
	0.901	0.88	1.057			1.174	0.89	0.965			0.917	1.029		0.923	0.862			0.892	1.077		0.977	1.086
	1.135	1.17	1.021			0.948	1.129	1.011			0.936	0.831		0.966	0.945			0.954	1.106		0.939	0.868
Fig.S4c
	Cont	CCl4		Cont	CCl4
miR-9-5p	0.876	0.671	miR-122-5p	0.724	0.836
	1.011	0.846		1.28	0.759
	0.953	0.794		0.862	0.803
	1.039	0.563		0.982	0.698
	0.917	0.704		1.168	0.941
	1.194	0.593		0.939	0.881

## Sheet: Fig.S5
Fig.S5a
	Ad-Ctrl			Ad-cVIM
MAPK/JNK	0.864	1.062	0.966	1.236	1.393	1.325
MAPK/ERK	1.118	1.18	1.025	1.443	1.742	1.538
Hypoxia	0.828	1.1	1.081	0.847	0.99	1.025
Myc/Max	0.992	0.952	0.834	1.524	1.457	1.506
pRb-E2F	0.928	1.109	0.846	1.004	1.105	0.986
TGF-β	0.984	1.167	0.951	3.648	3.475	3.936
Wnt	0.999	0.906	0.867	1.353	1.462	1.264
NF-KB	1.054	0.913	0.931	1.387	1.53	1.411
p53	0.782	1.184	1.046	1.474	1.293	1.424
Notch	0.909	0.725	1.184	1.028	1.052	1.439
Fig.S5b
	miR-NC	miR-9		miR-NC	miR-9		miR-NC	miR-9			miR-NC	miR-122		miR-NC	miR-122		miR-NC	miR-122		miR-NC	miR-122		miR-NC	miR-122
TGFBR1	1.011	0.513	TGFBR2	0.921	0.381	NOX4	1.157	0.625		KLF6	0.943	0.347	TGF-β1	0.999	0.73	TGFBR2	0.958	0.436	SRF	0.822	0.582	FN1	1.096	0.735
	0.941	0.482		0.938	0.447		0.977	0.546			1.086	0.322		1.198	0.639		0.965	0.415		1.016	0.612		0.935	0.624
	0.926	0.558		1.078	0.532		0.965	0.503			0.866	0.418		1.151	0.626		0.833	0.488		0.953	0.554		1.014	0.647
Fig.S5c
	Ad-Ctrl	Ad-cVIM		Ad-Ctrl	Ad-cVIM		Ad-Ctrl	Ad-cVIM		Ad-Ctrl	Ad-cVIM		Ad-Ctrl	Ad-cVIM		Ad-Ctrl	Ad-cVIM		Ad-Ctrl	Ad-cVIM		Ad-Ctrl	Ad-cVIM
cVIM	1.059	12.244	TGFBR1	1.108	4.195	TGFBR2	0.998	4.562	NOX4	0.951	1.8	KLF6	0.727	2.334	TGF-β1	0.993	1.956	SRF	0.939	1.254	FN1	0.793	2.267
	0.958	11.031		0.815	4.738		0.722	4.036		0.946	1.82		0.986	2.851		1.036	1.846		0.87	1.384		1.173	1.626
	1.164	14.376		0.793	3.283		0.976	4.793		0.93	1.76		1.15	1.916		1.021	1.958		1.125	1.469		1.141	1.563
	Ad-shCtrl	Ad-shcVIM		Ad-shCtrl	Ad-shcVIM		Ad-shCtrl	Ad-shcVIM		Ad-shCtrl	Ad-shcVIM		Ad-shCtrl	Ad-shcVIM		Ad-shCtrl	Ad-shcVIM		Ad-shCtrl	Ad-shcVIM		Ad-shCtrl	Ad-shcVIM
cVIM	0.904	0.173	TGFBR1	0.701	0.373	TGFBR2	0.827	0.342	NOX4	0.939	0.842	KLF6	1.067	0.552	TGF-β1	0.977	0.658	SRF	0.956	0.643	FN1	1.128	0.536
	0.933	0.084		0.862	0.349		0.746	0.298		1.024	0.785		0.993	0.674		0.837	0.663		1.069	0.72		0.943	0.583
	1.092	0.142		0.991	0.415		0.972	0.328		0.966	0.735		0.831	0.579		1.054	0.762		0.934	0.676		0.955	0.662

[truncated: 6 more sheets: Fig.S6, Fig.S7, Fig.S8, Fig.S9, Fig.S10, Fig.S11]
